# Supplementary material for: Protecting healthcare workers and patients during the COVID-19 pandemic: a comparison of baseline and follow-up infection prevention and control needs in Nigerian military healthcare facilities delivering HIV services
Source: BMC Health Serv Res. 2023 Nov 14;23:1254. doi: 10.1186/s12913-023-10289-x (PMC10647028; doi:10.1186/s12913-023-10289-x)
Supplement: Supplementary file 2 — Supplementary Material 2 [file 12913_2023_10289_MOESM2_ESM.xlsx]

## Sheet: Sheet1
Additional file 2: Color-coded results of individual assessment questions by facility at baseline and follow-up. Description: Additional file 2 provides the question-level scored and stoplight color-coded results for each facility at baseline and follow-up, mapped to infection prevention and control components.
Component	Question #	Question detail	Facility 1		Facility 2		Facility 3		Facility 4
			Baseline	Follow-up	Baseline	Follow-up	Baseline	Follow-up	Baseline	Follow-up
Leadership	2.1	Facility has dedicated IPC focal?										KEY	0	0.5	1
	2.2	Facility has IPC program?											does not meet criteria	some criteria met	meets criteria
	2.3	Funding for IPC program, equipment/materials and staffing?
	2.4	Program has TOR, SOW or defined objectives?
	2.5	IPC team/committee has IPC professionals?
	2.6	Routinely holds meetings?
	2.7	Faciity leadership meets with IPC committee/focals?
IPC policies, guidelines and SOPs	3.1	Facility implements Covid-19 IPC guidelies?
	3.1A	Continuous medical masking by health care providers?
	3.1B	Face coverings for all clients/patients entering?
	3.1C	Face coverings for visitors?
	3.1D	Hand hygiene?
	3.1E	Respiratory and cough hygiene?
	3.1F	Cleaning and disinfection of surfaces and high touch areas?
	3.1G	Physical distancing
	3.1H	Identification and segregation of individuals w/ fever?
	3.1I	Fast-tracking individuals with fever for Covid-19 and TB workup?
	3.1J	identification and segregation of individuals w/ cough?
	3.1K	instructing patients on cough etiquette?
	3.1L	Fast-tracking individuals with cough for Covid-19 and TB workup?
	3.2	Cough and hand hygiene promotional activities, posters, signage, IEC?
	3.3	Covid-19 SOPs at all points or easily accessible?
Infrastructure	4.1A	Functional hand hygiene stations at entrance / exits of units?
	4.1B	At all point of care?
	4.1C	Common areas ?
	4.2A	Facility has well ventilated waiting areas to minimize risk of Covid-19, TB?
	4.2B	Air filtration system?
	4.2C	UV irradiaton?
Triage/ screening	5.1	Triage procedures to decongest?
	5.2	Triage procedures vary according to reason for visit/severity of illness?
	5.3	Clear fast-tracking signs and procedures?
	5.4	Clear signs or markings to promite physical distancing?
	5.5	Unidirectional flow?
	5.6	Visitors and clients screened for Covid-19 symptoms at point of entry?
	5.7	Checklist or other tool used for sceening process?
	5.9	Referral procedures for testing, triage and isolation of potential Covid-19 cases?
	5.1	Visitors and clients screened for TB symptoms at point of entry?
	5.11	HCPs and facility staff screen daily for Covid-19 symptoms?
	5.12	Staff screenings tracked in a log / documented?
	5.13	Checklist or other tool used for screening?
	5.14	SOPs/guidelines for provider and staff to self-report symptoms?
	5.15	referral and testing procedure SOPs/guidelines for staff w/ Covid-19 symptoms?
	5.16	All facility staff trained on or informed of reporting and referral procedures?
Training, knowledge and practice	6.1	Staff trained on Covid-19 IPC; hand-hygiene, standard precautions appropriate to job function?
	6.2	Trainings include in-person or interactive practical session on how to don, use, doff?
	6.3	New staff trained as part of orientation?
	6.4	Refresher trainings at set intervals?
	6.5	Training records available?
PPE materials availability & adequacy	7.1A	Gloves available right now?
	7.1B	Medical masks?
	7.1C	Face shields or goggles?
	7.1D	Soap?
	7.1E	Alcohol rub or materials to make 70% ethyl alcohol solution?
	7.1F	Surface disinfectant or materials to make 0.5% sodium hypochlorite
	7.1G	Single ue towels or paper towels?
	7.2A	Challenges with supply when requested? Gloves?
	7.2B	Medical masks?
	7.2C	Face shields or goggles?
	7.2D	Soap?
	7.2E	Alcohol rub or materials to make 70% ethyl alcohol solution?
	7.2F	Surface disinfectant or materials to make 0.5% sodium hypochlorite
	7.2G	Single ue towels or paper towels?
	7.3	Inventory of PPE/IPC materials maintained?
	7.4	Commodities tracked in a log as dispensed?
	7.5	Minimum reorder levels established?
	7.6	Forecast for PPE and IPC materials?
Biosafety & waste management	8.1	Documented waste management procedures?
	8.2	All staff including cleaners trained on proper waste segregation and disposal?
	8.3	Sufficient waste bins/containers to segregate waste?
	8.4	Functional waste treatment facility on site?
Monitoring & remediation	9.1	Facility monitors and audits IPC practices and adherence to guidelines/SOPs?
	9.2	Monitoring / audit conducted by trained peronnel/ IPC focal or committee?
	9.3	Standard tools and checklists for assessing practices?
	9.4	Report and time-bound remediation plan prepared to address gaps?
	9.5	Report and plan shared with facility leadership?
